# Supplementary material for: In Vivo Evaluation of the Anti-Schistosomal Potential of Ginger-Loaded Chitosan Nanoparticles on Schistosoma mansoni: Histopathological, Ultrastructural, and Immunological Changes
Source: Life (Basel). 2022 Nov 9;12(11):1834. doi: 10.3390/life12111834 (PMC9696985; doi:10.3390/life12111834)
Supplement: Supplementary file 1 [file life-12-01834-s001.zip]

Archive with 1 entries (1 files):
- life-1970062-supplementary.pdf
